# Supplementary material for: Telephone-Delivered Interventions for Suicide Prevention in Schizophrenia and Related Disorders: A Systematic Review
Source: Healthcare (Basel). 2023 Feb 2;11(3):432. doi: 10.3390/healthcare11030432 (PMC9913894; doi:10.3390/healthcare11030432)
Supplement: Supplementary file 1 [file healthcare-11-00432-s001.zip]

Archive with 1 entries (1 files):
- healthcare-2014391-supplementary.pdf
